# Supplementary material for: Comparing Zwitterionic and PEG Exteriors of Polyelectrolyte Complex Micelles
Source: Molecules. 2020 May 30;25(11):2553. doi: 10.3390/molecules25112553 (PMC7321349; doi:10.3390/molecules25112553)
Supplement: Supplementary file 1 [file molecules-25-02553-s001.zip]

Archive with 5 entries (4 files):
- molecules-812712-supplementary-final.pdf
- __MACOSX/
- __MACOSX/._molecules-812712-supplementary-final.pdf
- molecules-812712-supplementary-revised.docx
- __MACOSX/._molecules-812712-supplementary-revised.docx
